# Supplementary material for: Design of a Novel Polyvinyl Imidazole-Based Adsorbent for Efficient Textile Dye Removal
Source: Nanomaterials (Basel). 2025 Nov 12;15(22):1708. doi: 10.3390/nano15221708 (PMC12655127; doi:10.3390/nano15221708)
Supplement: Supplementary file 1 [file nanomaterials-15-01708-s001.zip]

Archive with 1 entries (1 files):
- nanomaterials-3911053-supplementary.pdf
